# Supplementary material for: Stage-specific dynamic reorganization of genome topology shapes transcriptional neighborhoods in developing human retinal organoids
Source: Cell Rep. Author manuscript; Available in PMC 2024 Jan 16. (PMC10790351; doi:10.1016/j.celrep.2023.113543)
Supplement: 2 [file NIHMS1954792-supplement-2.xlsx]

## Sheet: Sheet1
Sample	Sequenced read pairs	Mapped and paired interactions	Valid interactions	Valid interactions, % of mapped paired	Unique valid interactions	Unique valid interactions, % of valid interactions	Cis short (<10kb) interactions	Cis short (<10kb) interactions, % of valid interactions	Cis long (>10kb) interactions	Cis long (>10kb) interactions, % of valid interactions	Trans interactions	Trans interactions, % of valid interactions	Predicted resolution (kb)
D060	833737418	576226701	519163951	0.900972	498766577	0.960711	74737449	0.149845	340218989	0.682121	83810139	0.168035	5.13
D070	863745365	615691002	574649120	0.93334	554304697	0.964597	86130440	0.155385	379039307	0.68381	89134950	0.160805	4.66
D090	832173090	581591359	531854726	0.914482	512281265	0.963198	75104937	0.146609	344319386	0.67213	92856942	0.181262	5.03
D120	846276377	594432203	559373343	0.941021	538557369	0.962787	73378543	0.13625	358291345	0.66528	106887481	0.19847	4.77
D200	907408149	603534476	558638395	0.925611	507731112	0.908873	54066849	0.106487	320407082	0.631057	133257181	0.262456	9.79
