# Supplementary material for: Stage-specific dynamic reorganization of genome topology shapes transcriptional neighborhoods in developing human retinal organoids
Source: Cell Rep. Author manuscript; Available in PMC 2024 Jan 16. (PMC10790351; doi:10.1016/j.celrep.2023.113543)
Supplement: 4 [file NIHMS1954792-supplement-4.xlsx]

## Sheet: D60vsD70
# GREAT version 4.0.4	Species assembly: hg38	Association rule: Basal+extension: 5000 bp upstream, 1000 bp downstream, 1000000 bp max extension, curated regulatory domains included
Term Name	Binom Rank	Binom Raw P-Value	Binom FDR Q-Val	Binom Fold Enrichment	Binom Observed Region Hits	Binom Region Set Coverage	Hyper Rank	Hyper FDR Q-Val	Hyper Fold Enrichment	Hyper Observed Gene Hits	Hyper Total Genes	Hyper Gene Set Coverage
negative regulation of serine-type endopeptidase activity	22	5.01e-11	2.99e-08	22.6512	10	0.0088574	8	0.000159578	14.259	7	11	0.00835322
regulation of serine-type endopeptidase activity	25	9.38e-11	4.94e-08	21.2163	10	0.0088574	13	0.000471956	12.0653	7	13	0.00835322
myoblast migration	597	0.0009664	0.0213013	4.62269	7	0.00620018	47	0.0180708	10.185	5	11	0.00596659
metanephric mesenchyme development	639	0.00121782	0.0250787	3.55667	9	0.00797166	83	0.0396372	8.00247	5	14	0.00596659
lung morphogenesis	692	0.00171866	0.0326819	2.0767	21	0.0186005	58	0.0219143	4.68982	9	43	0.0107399
apical constriction	713	0.00201895	0.0372614	5.74485	5	0.0044287	56	0.0208162	22.4069	3	3	0.00357995

## Sheet: D70vsD90
# GREAT version 4.0.4	Species assembly: hg38	Association rule: Basal+extension: 5000 bp upstream, 1000 bp downstream, 1000000 bp max extension, curated regulatory domains included
Term Name	Binom Rank	Binom Raw P-Value	Binom FDR Q-Val	Binom Fold Enrichment	Binom Observed Region Hits	Binom Region Set Coverage	Hyper Rank	Hyper FDR Q-Val	Hyper Fold Enrichment	Hyper Observed Gene Hits	Hyper Total Genes	Hyper Gene Set Coverage
kidney epithelium development	2	6.3e-27	4.14e-23	2.23861	219	0.0573449	5	1.89614e-05	2.73713	37	128	0.0186586
ureteric bud development	59	4.29e-19	9.56e-17	2.26278	149	0.0390155	23	0.00020345	2.8964	26	85	0.0131115
mesonephric tubule development	60	5e-19	1.1e-16	2.25873	149	0.0390155	26	0.00023226	2.86272	26	86	0.0131115
mesonephros development	70	2.94e-18	5.53e-16	2.20504	150	0.0392773	21	0.000206885	2.8407	27	90	0.0136157
renal tubule morphogenesis	72	4.18e-18	7.64e-16	2.36136	129	0.0337785	19	0.000112623	3.25055	23	67	0.0115986
regulation of cell proliferation involved in heart morphogenesis	73	7.28e-18	1.31e-15	3.85528	60	0.0157109	89	0.0133019	4.73449	8	16	0.00403429
nephron tubule morphogenesis	91	2.68e-16	3.87e-14	2.33144	118	0.0308981	31	0.000412401	3.15633	21	63	0.01059
renal tubule development	99	9.08e-16	1.21e-13	2.15151	135	0.0353496	14	8.62506e-05	3.07742	26	80	0.0131115
nephron epithelium morphogenesis	100	9.75e-16	1.28e-13	2.28787	118	0.0308981	33	0.000691688	3.05921	21	65	0.01059
nephron morphogenesis	101	1.05e-15	1.37e-13	2.28537	118	0.0308981	36	0.000838029	3.01286	21	66	0.01059
negative regulation of neuron apoptotic process	103	1.21e-15	1.54e-13	2.13627	136	0.0356114	147	0.0360438	1.9495	28	136	0.01412
nephron tubule development	107	2.93e-15	3.61e-13	2.14573	131	0.0343022	29	0.000307268	2.95137	24	77	0.0121029
cell fate specification	114	4.73e-15	5.45e-13	2.18444	124	0.0324692	102	0.0160418	2.49876	19	72	0.00958144
metanephros development	126	1.42e-14	1.49e-12	2.16524	122	0.0319455	16	0.00010006	3.03943	26	81	0.0131115
positive regulation of cardiac muscle cell proliferation	192	3.56e-12	2.44e-10	2.99188	55	0.0144017	136	0.0319167	3.70526	9	23	0.00453858
branching involved in ureteric bud morphogenesis	212	1.16e-11	7.18e-10	2.31842	82	0.0214716	95	0.0152431	3.01286	14	44	0.00706001
ureteric bud morphogenesis	221	1.93e-11	1.15e-09	2.17393	92	0.0240901	75	0.0100554	2.91353	16	52	0.00806858
mesonephric tubule morphogenesis	227	2.96e-11	1.72e-09	2.13549	94	0.0246138	57	0.00425983	3.03722	17	53	0.00857287
positive regulation of heart growth	256	8.14e-11	4.18e-09	2.54028	63	0.0164965	96	0.0151363	3.34199	12	34	0.00605144
regulation of heart morphogenesis	264	1.07e-10	5.33e-09	2.36967	71	0.0185913	96	0.0151363	3.34199	12	34	0.00605144

## Sheet: D90vsD120
# GREAT version 4.0.4	Species assembly: hg38	Association rule: Basal+extension: 5000 bp upstream, 1000 bp downstream, 1000000 bp max extension, curated regulatory domains included
Term Name	Binom Rank	Binom Raw P-Value	Binom FDR Q-Val	Binom Fold Enrichment	Binom Observed Region Hits	Binom Region Set Coverage	Hyper Rank	Hyper FDR Q-Val	Hyper Fold Enrichment	Hyper Observed Gene Hits	Hyper Total Genes	Hyper Gene Set Coverage
eye development	2	2.85e-34	1.88e-30	2.37886	241	0.114056	18	8.92e-07	2.32516	58	336	0.0416069
camera-type eye development	3	5.2e-29	2.28e-25	2.34318	210	0.0993848	76	0.000852523	2.03668	44	291	0.0315638
cell fate commitment	8	2.81e-24	4.62e-21	2.24329	191	0.0903928	31	4.38139e-06	2.55156	43	227	0.0308465
oligodendrocyte differentiation	13	7.48e-23	7.57e-20	3.93209	76	0.0359678	300	0.0372391	2.69397	13	65	0.00932568
positive regulation of myelination	24	3.35e-20	1.84e-17	6.68247	40	0.0189304	192	0.0123517	6.21686	6	13	0.00430416
regulation of extent of cell growth	28	8.11e-19	3.81e-16	2.89554	93	0.0440132	307	0.0380262	2.39464	16	90	0.0114778
eye morphogenesis	37	5.33e-18	1.89e-15	2.39314	123	0.0582111	99	0.0023093	2.44907	26	143	0.0186514
camera-type eye morphogenesis	45	3.28e-17	9.6e-15	2.54006	105	0.0496924	324	0.0436023	2.22438	18	109	0.0129125
cell-cell adhesion via plasma-membrane adhesion molecules	53	1.98e-16	4.91e-14	2.01062	162	0.0766682	174	0.00910957	1.9844	33	224	0.0236729
regulation of axonogenesis	59	3.83e-16	8.53e-14	2.25624	123	0.0582111	144	0.00593849	2.27413	26	154	0.0186514
neuron fate commitment	61	4.33e-16	9.35e-14	2.83752	81	0.0383341	179	0.0097231	2.92823	15	69	0.0107604
cardiac ventricle morphogenesis	64	1.13e-15	2.32e-13	2.80863	80	0.0378609	204	0.014091	2.80622	15	72	0.0107604
regulation of myelination	82	1.3e-14	2.09e-12	4.14323	44	0.0208235	295	0.0358883	3.46368	9	35	0.00645624
limb morphogenesis	88	2.32e-14	3.47e-12	2.1042	126	0.0596309	65	0.000669167	2.56569	28	147	0.0200861
positive regulation of developmental growth	94	4.03e-14	5.64e-12	2.18301	114	0.0539517	98	0.0020944	2.37205	28	159	0.0200861
neural crest cell differentiation	95	4.16e-14	5.77e-12	2.67871	77	0.0364411	234	0.0190961	2.8146	14	67	0.010043
mesenchymal cell development	101	1.29e-13	1.68e-11	2.70086	73	0.034548	128	0.00446508	3.20711	15	63	0.0107604
limb development	112	3.33e-13	3.91e-11	2.00355	129	0.0610506	88	0.0014323	2.3494	30	172	0.0215208
photoreceptor cell differentiation	118	6.34e-13	7.07e-11	3.24566	52	0.0246096	145	0.00590809	3.4335	13	51	0.00932568
eye photoreceptor cell differentiation	122	9.4e-13	1.01e-10	3.40441	48	0.0227165	118	0.00405643	3.84854	12	42	0.00860832

## Sheet: D120vsD200
# GREAT version 4.0.4	Species assembly: hg38	Association rule: Basal+extension: 5000 bp upstream, 1000 bp downstream, 1000000 bp max extension, curated regulatory domains included
# Term Name	Binom Rank	Binom Raw P-Value	Binom FDR Q-Val	Binom Fold Enrichment	Binom Observed Region Hits	Binom Region Set Coverage	Hyper Rank	Hyper FDR Q-Val	Hyper Fold Enrichment	Hyper Observed Gene Hits	Hyper Total Genes	Hyper Gene Set Coverage
homophilic cell adhesion via plasma membrane adhesion molecules	33	4.23e-10	1.68674e-07	2.03635	91	0.0542312	56	0.0129179	2.46354	23	155	0.020336
proximal/distal pattern formation	128	1.69597e-07	1.74353e-05	2.91364	32	0.0190703	114	0.0442914	4.28442	8	31	0.00707339
activation of Janus kinase activity	210	2.83774e-06	0.000177818	6.93916	10	0.00595948	59	0.0139041	13.2817	4	5	0.00353669
regulation of chondrocyte differentiation	286	1.66357e-05	0.000765418	2.17243	37	0.0220501	98	0.0373498	3.68936	10	45	0.00884173
