# Supplementary material for: Stage-specific dynamic reorganization of genome topology shapes transcriptional neighborhoods in developing human retinal organoids
Source: Cell Rep. Author manuscript; Available in PMC 2024 Jan 16. (PMC10790351; doi:10.1016/j.celrep.2023.113543)
Supplement: 5 [file NIHMS1954792-supplement-5.xlsx]

## Sheet: GO_biol_process_panther_ggplot
Type	Process	N_in_genome	N_in_hubs	Expected	Over_Under_represented	Enrichment	p-value	fdr
gained	cell_morphogenesis_involved_in_differentiation_(GO:0000904)	556	23	8.53	+	2.7	2.69e-05	0.0383
gained	central_nervous_system_development_(GO:0007417)	1034	39	15.87	+	2.46	4.23e-07	0.00331
gained	nervous_system_development_(GO:0007399)	2191	63	33.63	+	1.87	1.43e-06	0.00374
gained	anatomical_structure_morphogenesis_(GO:0009653)	2237	63	34.33	+	1.83	2.85e-06	0.00559
gained	multicellular_organism_development_(GO:0007275)	4228	105	64.89	+	1.62	1.78e-07	0.00279
gained	system_development_(GO:0048731)	3838	94	58.91	+	1.6	2.06e-06	0.00462
gained	animal_organ_development_(GO:0048513)	3254	79	49.94	+	1.58	3.54e-05	0.0462
gained	anatomical_structure_development_(GO:0048856)	5144	116	78.95	+	1.47	4.34e-06	0.00757
gained	developmental_process_(GO:0032502)	5677	125	87.13	+	1.43	6.12e-06	0.0096
gained	cellular_process_(GO:0009987)	15044	268	230.9	+	1.16	9.72e-07	0.00508
gained	biological_process_(GO:0008150)	17864	301	274.18	+	1.1	1.25e-06	0.00489
gained	Unclassified_(UNCLASSIFIED)	2725	15	41.82	-	0.36	1.25e-06	0.00391
stable	protein_localization_to_CENP-A_containing_chromatin_(GO:0061644)	4	3	0.09	+	32.1	0.000386	0.0261
stable	glial_cell_fate_commitment_(GO:0021781)	12	4	0.28	+	14.27	0.000392	0.0264
stable	convergent_extension_(GO:0060026)	12	4	0.28	+	14.27	0.000392	0.0263
stable	regulation_of_establishment_of_planar_polarity_involved_in_neural_tube_closure_(GO:0090178)	14	4	0.33	+	12.23	0.000636	0.0372
stable	embryonic_camera-type_eye_morphogenesis_(GO:0048596)	26	7	0.61	+	11.52	7.9e-06	0.00117
stable	embryonic_camera-type_eye_development_(GO:0031076)	37	9	0.86	+	10.41	8.13e-07	0.000228
stable	regulation_of_vascular_associated_smooth_muscle_cell_migration_(GO:1904752)	24	5	0.56	+	8.92	0.000458	0.029
stable	aorta_morphogenesis_(GO:0035909)	30	6	0.7	+	8.56	0.000149	0.0121
stable	embryonic_eye_morphogenesis_(GO:0048048)	35	7	0.82	+	8.56	4.18e-05	0.0044
stable	neuron_recognition_(GO:0008038)	48	8	1.12	+	7.13	3.78e-05	0.00406
stable	regulation_of_cardiac_muscle_cell_proliferation_(GO:0060043)	39	6	0.91	+	6.59	0.000525	0.0319
stable	pancreas_development_(GO:0031016)	74	11	1.73	+	6.36	3.65e-06	0.00065
stable	ventricular_septum_morphogenesis_(GO:0060412)	41	6	0.96	+	6.26	0.000666	0.0386
stable	heart_valve_morphogenesis_(GO:0003179)	55	8	1.28	+	6.23	8.96e-05	0.00803
stable	glomerulus_development_(GO:0032835)	56	8	1.31	+	6.11	0.0001	0.00885
stable	aorta_development_(GO:0035904)	56	8	1.31	+	6.11	0.0001	0.0088
stable	cellular_response_to_epidermal_growth_factor_stimulus_(GO:0071364)	43	6	1	+	5.97	0.000835	0.0471
stable	pituitary_gland_development_(GO:0021983)	43	6	1	+	5.97	0.000835	0.0469
stable	neural_crest_cell_development_(GO:0014032)	81	11	1.89	+	5.81	7.96e-06	0.00117
stable	artery_morphogenesis_(GO:0048844)	67	9	1.57	+	5.75	5.74e-05	0.00552
stable	outflow_tract_morphogenesis_(GO:0003151)	75	10	1.75	+	5.71	2.37e-05	0.00282
stable	mesenchyme_morphogenesis_(GO:0072132)	54	7	1.26	+	5.55	0.000465	0.0293
stable	neural_crest_cell_differentiation_(GO:0014033)	94	12	2.2	+	5.46	5.51e-06	0.000856
stable	stem_cell_development_(GO:0048864)	87	11	2.03	+	5.41	1.47e-05	0.00195
stable	heart_valve_development_(GO:0003170)	65	8	1.52	+	5.27	0.000255	0.0189
stable	negative_regulation_of_neuron_differentiation_(GO:0045665)	75	9	1.75	+	5.14	0.000126	0.0108
stable	regulation_of_insulin_receptor_signaling_pathway_(GO:0046626)	68	8	1.59	+	5.04	0.000337	0.0236
stable	artery_development_(GO:0060840)	95	11	2.22	+	4.96	3.09e-05	0.00342
stable	embryonic_pattern_specification_(GO:0009880)	78	9	1.82	+	4.94	0.000166	0.0132
stable	cardiac_septum_morphogenesis_(GO:0060411)	70	8	1.64	+	4.89	0.000403	0.0263
stable	lens_development_in_camera-type_eye_(GO:0002088)	80	9	1.87	+	4.82	0.000197	0.0154
stable	regulation_of_cartilage_development_(GO:0061035)	73	8	1.71	+	4.69	0.000521	0.0318
stable	embryonic_heart_tube_development_(GO:0035050)	83	9	1.94	+	4.64	0.000254	0.0189
stable	camera-type_eye_morphogenesis_(GO:0048593)	130	14	3.04	+	4.61	5.68e-06	0.000874
stable	negative_regulation_of_myeloid_cell_differentiation_(GO:0045638)	84	9	1.96	+	4.59	0.000275	0.0202
stable	cardiac_chamber_morphogenesis_(GO:0003206)	124	13	2.9	+	4.49	1.59e-05	0.00204
stable	cardiac_septum_development_(GO:0003279)	107	11	2.5	+	4.4	8.33e-05	0.00751
stable	positive_regulation_of_neuron_differentiation_(GO:0045666)	92	9	2.15	+	4.19	0.000509	0.0313
stable	regulation_of_neuron_differentiation_(GO:0045664)	195	19	4.56	+	4.17	5.15e-07	0.000165
stable	nucleosome_assembly_(GO:0006334)	93	9	2.17	+	4.14	0.000548	0.033
stable	limb_morphogenesis_(GO:0035108)	145	14	3.39	+	4.13	1.78e-05	0.00223
stable	appendage_morphogenesis_(GO:0035107)	145	14	3.39	+	4.13	1.78e-05	0.00221
stable	neural_tube_closure_(GO:0001843)	94	9	2.2	+	4.1	0.000588	0.0353
stable	cardiac_chamber_development_(GO:0003205)	168	16	3.92	+	4.08	5.32e-06	0.000843
stable	tube_closure_(GO:0060606)	95	9	2.22	+	4.06	0.000631	0.0372
stable	stem_cell_differentiation_(GO:0048863)	183	17	4.28	+	3.98	3.7e-06	0.000652
stable	negative_regulation_of_epithelial_cell_proliferation_(GO:0050680)	140	13	3.27	+	3.97	5.12e-05	0.00508
stable	neural_tube_formation_(GO:0001841)	108	10	2.52	+	3.96	0.000378	0.0259
stable	neural_tube_development_(GO:0021915)	165	15	3.85	+	3.89	1.74e-05	0.0022
stable	primary_neural_tube_formation_(GO:0014020)	100	9	2.34	+	3.85	0.000886	0.0491
stable	nephron_development_(GO:0072006)	135	12	3.15	+	3.8	0.000145	0.0119
stable	gastrulation_(GO:0007369)	169	15	3.95	+	3.8	2.25e-05	0.00272
stable	epithelial_cell_proliferation_(GO:0050673)	170	15	3.97	+	3.78	2.4e-05	0.00281
stable	mesenchymal_cell_differentiation_(GO:0048762)	171	15	3.99	+	3.75	2.56e-05	0.00293
stable	eye_morphogenesis_(GO:0048592)	160	14	3.74	+	3.75	4.85e-05	0.00491
stable	cardiac_ventricle_development_(GO:0003231)	126	11	2.94	+	3.74	0.000313	0.0224
stable	morphogenesis_of_embryonic_epithelium_(GO:0016331)	151	13	3.53	+	3.69	0.000104	0.00908
stable	negative_regulation_of_canonical_Wnt_signaling_pathway_(GO:0090090)	140	12	3.27	+	3.67	0.000198	0.0154
stable	tube_formation_(GO:0035148)	152	13	3.55	+	3.66	0.000111	0.00955
stable	embryonic_epithelial_tube_formation_(GO:0001838)	129	11	3.01	+	3.65	0.000377	0.026
stable	endocrine_system_development_(GO:0035270)	130	11	3.04	+	3.62	0.000401	0.0265
stable	digestive_system_development_(GO:0055123)	143	12	3.34	+	3.59	0.000238	0.0179
stable	mesenchyme_development_(GO:0060485)	239	20	5.58	+	3.58	2.33e-06	0.000475
stable	formation_of_primary_germ_layer_(GO:0001704)	120	10	2.8	+	3.57	0.000812	0.046
stable	digestive_tract_development_(GO:0048565)	132	11	3.08	+	3.57	0.000452	0.0288
stable	limb_development_(GO:0060173)	181	15	4.23	+	3.55	4.7e-05	0.00485
stable	appendage_development_(GO:0048736)	181	15	4.23	+	3.55	4.7e-05	0.00482
stable	embryonic_limb_morphogenesis_(GO:0030326)	121	10	2.83	+	3.54	0.000862	0.0483
stable	embryonic_appendage_morphogenesis_(GO:0035113)	121	10	2.83	+	3.54	0.000862	0.0481
stable	renal_system_development_(GO:0072001)	308	25	7.2	+	3.47	2.2e-07	0.000101
stable	heart_morphogenesis_(GO:0003007)	249	20	5.82	+	3.44	4.15e-06	0.000715
stable	epithelial_tube_formation_(GO:0072175)	137	11	3.2	+	3.44	0.000604	0.0362
stable	kidney_epithelium_development_(GO:0072073)	137	11	3.2	+	3.44	0.000604	0.036
stable	kidney_development_(GO:0001822)	299	24	6.99	+	3.44	4.64e-07	0.000158
stable	cellular_response_to_transforming_growth_factor_beta_stimulus_(GO:0071560)	154	12	3.6	+	3.34	0.000445	0.0285
stable	development_of_primary_sexual_characteristics_(GO:0045137)	231	18	5.4	+	3.34	1.83e-05	0.00226
stable	cartilage_development_(GO:0051216)	168	13	3.92	+	3.31	0.000278	0.0202
stable	positive_regulation_of_cell_growth_(GO:0030307)	168	13	3.92	+	3.31	0.000278	0.0201
stable	urogenital_system_development_(GO:0001655)	350	27	8.18	+	3.3	1.86e-07	8.86e-05
stable	embryonic_morphogenesis_(GO:0048598)	591	45	13.81	+	3.26	1.99e-11	1.56e-07
stable	gonad_development_(GO:0008406)	226	17	5.28	+	3.22	4.69e-05	0.00487
stable	regulation_of_myeloid_cell_differentiation_(GO:0045637)	200	15	4.67	+	3.21	0.000133	0.0113
stable	response_to_transforming_growth_factor_beta_(GO:0071559)	161	12	3.76	+	3.19	0.000645	0.0376
stable	epithelial_cell_development_(GO:0002064)	191	14	4.46	+	3.14	0.000276	0.0201
stable	positive_regulation_of_growth_(GO:0045927)	260	19	6.07	+	3.13	2.48e-05	0.00286
stable	pattern_specification_process_(GO:0007389)	457	33	10.68	+	3.09	3.5e-08	2.29e-05
stable	cell_fate_commitment_(GO:0045165)	250	18	5.84	+	3.08	4.83e-05	0.00492
stable	regulation_of_canonical_Wnt_signaling_pathway_(GO:0060828)	255	18	5.96	+	3.02	6.14e-05	0.00583
stable	negative_regulation_of_mitotic_cell_cycle_(GO:0045930)	213	15	4.98	+	3.01	0.000253	0.0189
stable	eye_development_(GO:0001654)	384	27	8.97	+	3.01	1.02e-06	0.000265
stable	regionalization_(GO:0003002)	342	24	7.99	+	3	4.18e-06	0.000712
stable	visual_system_development_(GO:0150063)	388	27	9.06	+	2.98	1.22e-06	0.000299
stable	camera-type_eye_development_(GO:0043010)	334	23	7.8	+	2.95	8.83e-06	0.00125
stable	anterior/posterior_pattern_specification_(GO:0009952)	218	15	5.09	+	2.95	0.00032	0.0227
stable	sensory_system_development_(GO:0048880)	394	27	9.2	+	2.93	1.61e-06	0.000355
stable	axon_guidance_(GO:0007411)	235	16	5.49	+	2.91	0.000228	0.0175
stable	neuron_projection_guidance_(GO:0097485)	236	16	5.51	+	2.9	0.000239	0.0179
stable	regulation_of_cell_cycle_G1/S_phase_transition_(GO:1902806)	192	13	4.49	+	2.9	0.000904	0.0497
stable	sex_differentiation_(GO:0007548)	282	19	6.59	+	2.88	6.94e-05	0.0064
stable	connective_tissue_development_(GO:0061448)	223	15	5.21	+	2.88	0.0004	0.0267
stable	negative_regulation_of_cell_cycle_phase_transition_(GO:1901988)	224	15	5.23	+	2.87	0.000418	0.0271
stable	reproductive_structure_development_(GO:0048608)	300	20	7.01	+	2.85	5.17e-05	0.00509
stable	embryonic_organ_morphogenesis_(GO:0048562)	301	20	7.03	+	2.84	5.39e-05	0.00529
stable	negative_regulation_of_cell_cycle_process_(GO:0010948)	272	18	6.35	+	2.83	0.000132	0.0112
stable	embryonic_organ_development_(GO:0048568)	454	30	10.61	+	2.83	8.61e-07	0.000237
stable	reproductive_system_development_(GO:0061458)	304	20	7.1	+	2.82	6.14e-05	0.00587
stable	telencephalon_development_(GO:0021537)	259	17	6.05	+	2.81	0.000221	0.017
stable	negative_regulation_of_growth_(GO:0045926)	247	16	5.77	+	2.77	0.000384	0.0262
stable	forebrain_development_(GO:0030900)	388	25	9.06	+	2.76	1.06e-05	0.00146
stable	cell_population_proliferation_(GO:0008283)	718	46	16.77	+	2.74	2.33e-09	3.32e-06
stable	negative_regulation_of_cell_differentiation_(GO:0045596)	676	43	15.79	+	2.72	9.74e-09	9.54e-06
stable	tissue_morphogenesis_(GO:0048729)	568	36	13.27	+	2.71	1.78e-07	8.71e-05
stable	regulation_of_cell_growth_(GO:0001558)	429	27	10.02	+	2.69	7.09e-06	0.00106
stable	negative_regulation_of_locomotion_(GO:0040013)	339	21	7.92	+	2.65	9.07e-05	0.00808
stable	regulation_of_developmental_growth_(GO:0048638)	324	20	7.57	+	2.64	0.000139	0.0115
stable	gland_development_(GO:0048732)	422	26	9.86	+	2.64	1.49e-05	0.00196
stable	negative_regulation_of_cell_cycle_(GO:0045786)	359	22	8.39	+	2.62	7.21e-05	0.00661
stable	sensory_organ_morphogenesis_(GO:0090596)	279	17	6.52	+	2.61	0.000495	0.0307
stable	blood_vessel_development_(GO:0001568)	510	31	11.91	+	2.6	2.93e-06	0.00056
stable	brain_development_(GO:0007420)	775	47	18.11	+	2.6	1.18e-08	1.03e-05
stable	growth_(GO:0040007)	413	25	9.65	+	2.59	2.85e-05	0.00319
stable	developmental_growth_(GO:0048589)	413	25	9.65	+	2.59	2.85e-05	0.00317
stable	vasculature_development_(GO:0001944)	532	32	12.43	+	2.57	2.49e-06	0.000494
stable	negative_regulation_of_developmental_process_(GO:0051093)	923	55	21.56	+	2.55	7.78e-10	1.53e-06
stable	head_development_(GO:0060322)	823	49	19.23	+	2.55	7.66e-09	8.58e-06
stable	blood_vessel_morphogenesis_(GO:0048514)	421	25	9.84	+	2.54	3.84e-05	0.00409
stable	cellular_response_to_hormone_stimulus_(GO:0032870)	489	29	11.42	+	2.54	1.5e-05	0.00196
stable	negative_regulation_of_cell_migration_(GO:0030336)	288	17	6.73	+	2.53	0.000694	0.0398
stable	regulation_of_growth_(GO:0040008)	627	37	14.65	+	2.53	7.93e-07	0.000226
stable	heart_development_(GO:0007507)	555	32	12.97	+	2.47	6.78e-06	0.00103
stable	embryo_development_(GO:0009790)	1059	61	24.74	+	2.47	3.43e-10	8.96e-07
stable	regulation_of_Wnt_signaling_pathway_(GO:0030111)	332	19	7.76	+	2.45	0.000774	0.0442
stable	response_to_growth_factor_(GO:0070848)	507	29	11.84	+	2.45	2.16e-05	0.00263
stable	regulation_of_epithelial_cell_proliferation_(GO:0050678)	369	21	8.62	+	2.44	0.000385	0.0261
stable	morphogenesis_of_an_epithelium_(GO:0002009)	459	26	10.72	+	2.42	6.88e-05	0.00638
stable	cellular_response_to_growth_factor_stimulus_(GO:0071363)	477	27	11.14	+	2.42	4.92e-05	0.00491
stable	tube_morphogenesis_(GO:0035239)	673	38	15.72	+	2.42	1.26e-06	0.0003
stable	skeletal_system_development_(GO:0001501)	515	29	12.03	+	2.41	2.67e-05	0.00303
stable	positive_regulation_of_protein_localization_(GO:1903829)	462	26	10.79	+	2.41	7.4e-05	0.00675
stable	negative_regulation_of_cell_population_proliferation_(GO:0008285)	713	40	16.66	+	2.4	1.12e-06	0.000284
stable	regulation_of_cell_cycle_phase_transition_(GO:1901987)	431	24	10.07	+	2.38	0.000163	0.0131
stable	regulation_of_hemopoiesis_(GO:1903706)	398	22	9.3	+	2.37	0.000343	0.0238
stable	central_nervous_system_development_(GO:0007417)	1034	57	24.16	+	2.36	7.11e-09	8.57e-06
stable	sensory_organ_development_(GO:0007423)	582	32	13.6	+	2.35	2.3e-05	0.00275
stable	neuron_projection_morphogenesis_(GO:0048812)	479	26	11.19	+	2.32	0.000117	0.01
stable	circulatory_system_development_(GO:0072359)	909	49	21.24	+	2.31	1.66e-07	8.38e-05
stable	plasma_membrane_bounded_cell_projection_morphogenesis_(GO:0120039)	484	26	11.31	+	2.3	0.000135	0.0113
stable	cell_projection_morphogenesis_(GO:0048858)	489	26	11.42	+	2.28	0.000228	0.0175
stable	tube_development_(GO:0035295)	885	47	20.68	+	2.27	4.15e-07	0.000148
stable	animal_organ_morphogenesis_(GO:0009887)	1003	53	23.43	+	2.26	1.1e-07	6.4e-05
stable	cell_part_morphogenesis_(GO:0032990)	508	26	11.87	+	2.19	0.000316	0.0225
stable	anatomical_structure_formation_involved_in_morphogenesis_(GO:0048646)	941	48	21.98	+	2.18	9.41e-07	0.000254
stable	regulation_of_mitotic_cell_cycle_(GO:0007346)	493	25	11.52	+	2.17	0.000466	0.0292
stable	cell_morphogenesis_(GO:0000902)	713	36	16.66	+	2.16	2.79e-05	0.00314
stable	neurogenesis_(GO:0022008)	1290	65	30.14	+	2.16	1.43e-08	1.07e-05
stable	epithelium_development_(GO:0060429)	1072	54	25.04	+	2.16	2.83e-07	0.00012
stable	generation_of_neurons_(GO:0048699)	1134	57	26.49	+	2.15	1.2e-07	6.7e-05
stable	cellular_response_to_lipid_(GO:0071396)	519	26	12.12	+	2.14	0.000401	0.0266
stable	neuron_differentiation_(GO:0030182)	1065	53	24.88	+	2.13	4.82e-07	0.000161
stable	nervous_system_development_(GO:0007399)	2191	109	51.19	+	2.13	7.25e-14	1.14e-09
stable	chordate_embryonic_development_(GO:0043009)	655	32	15.3	+	2.09	0.000136	0.0113
stable	cellular_response_to_endogenous_stimulus_(GO:0071495)	1107	54	25.86	+	2.09	7.56e-07	0.000219
stable	negative_regulation_of_transcription_by_RNA_polymerase_II_(GO:0000122)	974	47	22.75	+	2.07	4.8e-06	0.000775
stable	response_to_hormone_(GO:0009725)	767	37	17.92	+	2.06	5.47e-05	0.00533
stable	positive_regulation_of_cell_differentiation_(GO:0045597)	884	42	20.65	+	2.03	2.38e-05	0.00281
stable	neuron_development_(GO:0048666)	843	40	19.69	+	2.03	4.17e-05	0.00442
stable	embryo_development_ending_in_birth_or_egg_hatching_(GO:0009792)	677	32	15.82	+	2.02	0.000271	0.0199
stable	negative_regulation_of_DNA-templated_transcription_(GO:0045892)	1323	62	30.91	+	2.01	3.41e-07	0.000137
stable	regulation_of_cell_differentiation_(GO:0045595)	1581	74	36.94	+	2	2.4e-08	1.63e-05
stable	cellular_response_to_nitrogen_compound_(GO:1901699)	641	30	14.98	+	2	0.000513	0.0314
stable	negative_regulation_of_nucleic_acid-templated_transcription_(GO:1903507)	1325	62	30.95	+	2	3.53e-07	0.000135
stable	epithelial_cell_differentiation_(GO:0030855)	620	29	14.48	+	2	0.000679	0.0391
stable	negative_regulation_of_RNA_biosynthetic_process_(GO:1902679)	1327	62	31	+	2	3.66e-07	0.000137
stable	tissue_development_(GO:0009888)	1726	80	40.32	+	1.98	7.79e-09	8.15e-06
stable	negative_regulation_of_macromolecule_biosynthetic_process_(GO:0010558)	1533	71	35.81	+	1.98	7.04e-08	4.25e-05
stable	regulation_of_multicellular_organismal_development_(GO:2000026)	1383	64	32.31	+	1.98	3.52e-07	0.000138
stable	anatomical_structure_morphogenesis_(GO:0009653)	2237	103	52.26	+	1.97	4.93e-11	2.58e-07
stable	positive_regulation_of_developmental_process_(GO:0051094)	1339	61	31.28	+	1.95	1.08e-06	0.000277
stable	negative_regulation_of_RNA_metabolic_process_(GO:0051253)	1435	65	33.52	+	1.94	5.71e-07	0.000179
stable	positive_regulation_of_transcription_by_RNA_polymerase_II_(GO:0045944)	1259	57	29.41	+	1.94	3.45e-06	0.000628
stable	negative_regulation_of_multicellular_organismal_process_(GO:0051241)	1039	47	24.27	+	1.94	2.48e-05	0.00287
stable	regulation_of_cell_migration_(GO:0030334)	929	42	21.7	+	1.94	9.25e-05	0.00819
stable	negative_regulation_of_cellular_biosynthetic_process_(GO:0031327)	1594	72	37.24	+	1.93	1.31e-07	7.06e-05
stable	regulation_of_cell_cycle_process_(GO:0010564)	715	32	16.7	+	1.92	0.000657	0.0381
stable	regulation_of_kinase_activity_(GO:0043549)	783	35	18.29	+	1.91	0.000439	0.0283
stable	regulation_of_locomotion_(GO:0040012)	1034	46	24.16	+	1.9	5.54e-05	0.00536
stable	cellular_response_to_oxygen-containing_compound_(GO:1901701)	1059	47	24.74	+	1.9	4.38e-05	0.00458
stable	regulation_of_anatomical_structure_morphogenesis_(GO:0022603)	924	41	21.59	+	1.9	0.000144	0.0119
stable	negative_regulation_of_biosynthetic_process_(GO:0009890)	1624	72	37.94	+	1.9	2.66e-07	0.000116
stable	cell_development_(GO:0048468)	1725	76	40.3	+	1.89	1.47e-07	7.68e-05
stable	response_to_endogenous_stimulus_(GO:0009719)	1371	60	32.03	+	1.87	5.34e-06	0.000837
stable	regulation_of_cell_motility_(GO:2000145)	989	43	23.11	+	1.86	0.000153	0.0123
stable	response_to_nitrogen_compound_(GO:1901698)	1062	46	24.81	+	1.85	0.000107	0.00929
stable	cell_migration_(GO:0016477)	903	39	21.1	+	1.85	0.00032	0.0226
stable	negative_regulation_of_nucleobase-containing_compound_metabolic_process_(GO:0045934)	1562	67	36.49	+	1.84	2.42e-06	0.000487
stable	regulation_of_transferase_activity_(GO:0051338)	915	39	21.38	+	1.82	0.000498	0.0307
stable	cell_motility_(GO:0048870)	1061	45	24.79	+	1.82	0.000171	0.0135
stable	negative_regulation_of_cellular_metabolic_process_(GO:0031324)	2264	96	52.89	+	1.82	1.82e-08	1.3e-05
stable	response_to_organonitrogen_compound_(GO:0010243)	968	41	22.61	+	1.81	0.000332	0.0234
stable	regulation_of_developmental_process_(GO:0050793)	2489	105	58.15	+	1.81	3.63e-09	4.75e-06
stable	positive_regulation_of_cell_population_proliferation_(GO:0008284)	949	40	22.17	+	1.8	0.00044	0.0283
stable	response_to_organic_cyclic_compound_(GO:0014070)	879	37	20.54	+	1.8	0.0009	0.0497
stable	regulation_of_cell_cycle_(GO:0051726)	1122	47	26.21	+	1.79	0.000167	0.0132
stable	regulation_of_cell_population_proliferation_(GO:0042127)	1674	70	39.11	+	1.79	3.32e-06	0.000613
stable	apoptotic_process_(GO:0006915)	1033	43	24.13	+	1.78	0.000339	0.0236
stable	cell_death_(GO:0008219)	1108	46	25.89	+	1.78	0.000233	0.0176
stable	positive_regulation_of_nucleic_acid-templated_transcription_(GO:1903508)	1715	71	40.07	+	1.77	4.18e-06	0.000706
stable	positive_regulation_of_DNA-templated_transcription_(GO:0045893)	1715	71	40.07	+	1.77	4.18e-06	0.000698
stable	positive_regulation_of_RNA_biosynthetic_process_(GO:1902680)	1721	71	40.21	+	1.77	4.43e-06	0.000731
stable	positive_regulation_of_macromolecule_biosynthetic_process_(GO:0010557)	1943	80	45.39	+	1.76	9.77e-07	0.00026
stable	positive_regulation_of_cellular_biosynthetic_process_(GO:0031328)	2048	84	47.85	+	1.76	7.53e-07	0.000223
stable	positive_regulation_of_multicellular_organismal_process_(GO:0051240)	1515	62	35.39	+	1.75	3.15e-05	0.00345
stable	positive_regulation_of_biosynthetic_process_(GO:0009891)	2087	85	48.76	+	1.74	6.54e-07	0.000201
stable	negative_regulation_of_signal_transduction_(GO:0009968)	1257	51	29.37	+	1.74	0.000174	0.0137
stable	positive_regulation_of_RNA_metabolic_process_(GO:0051254)	1848	74	43.17	+	1.71	8.66e-06	0.00125
stable	programmed_cell_death_(GO:0012501)	1074	43	25.09	+	1.71	0.000883	0.0491
stable	cellular_response_to_organic_substance_(GO:0071310)	2026	81	47.33	+	1.71	3.2e-06	0.000597
stable	regulation_of_multicellular_organismal_process_(GO:0051239)	2750	109	64.25	+	1.7	3.82e-08	2.4e-05
stable	negative_regulation_of_nitrogen_compound_metabolic_process_(GO:0051172)	2409	95	56.28	+	1.69	4.95e-07	0.000162
stable	negative_regulation_of_cell_communication_(GO:0010648)	1357	53	31.7	+	1.67	0.000403	0.0264
stable	negative_regulation_of_signaling_(GO:0023057)	1363	53	31.84	+	1.66	0.000416	0.0271
stable	positive_regulation_of_nucleobase-containing_compound_metabolic_process_(GO:0045935)	2058	80	48.08	+	1.66	8.31e-06	0.00121
stable	intracellular_signal_transduction_(GO:0035556)	1511	58	35.3	+	1.64	0.000284	0.0205
stable	negative_regulation_of_response_to_stimulus_(GO:0048585)	1620	62	37.85	+	1.64	0.000166	0.0132
stable	negative_regulation_of_macromolecule_metabolic_process_(GO:0010605)	2764	105	64.57	+	1.63	7.43e-07	0.000224
stable	regulation_of_protein_modification_process_(GO:0031399)	1563	59	36.51	+	1.62	0.00036	0.0248
stable	multicellular_organism_development_(GO:0007275)	4228	159	98.77	+	1.61	2.83e-10	1.11e-06
stable	negative_regulation_of_metabolic_process_(GO:0009892)	2988	112	69.81	+	1.6	4.44e-07	0.000155
stable	response_to_oxygen-containing_compound_(GO:1901700)	1551	58	36.23	+	1.6	0.000488	0.0304
stable	regulation_of_transcription_by_RNA_polymerase_II_(GO:0006357)	2606	97	60.88	+	1.59	4.64e-06	0.000758
stable	system_development_(GO:0048731)	3838	142	89.66	+	1.58	1.2e-08	9.89e-06
stable	response_to_organic_substance_(GO:0010033)	2704	99	63.17	+	1.57	8.81e-06	0.00126
stable	regulation_of_intracellular_signal_transduction_(GO:1902531)	1721	63	40.21	+	1.57	0.000478	0.0298
stable	negative_regulation_of_cellular_process_(GO:0048523)	4732	172	110.55	+	1.56	4.96e-10	1.11e-06
stable	positive_regulation_of_nitrogen_compound_metabolic_process_(GO:0051173)	3174	115	74.15	+	1.55	1.62e-06	0.000354
stable	regulation_of_DNA-templated_transcription_(GO:0006355)	3454	123	80.69	+	1.52	1.44e-06	0.000337
stable	regulation_of_nucleic_acid-templated_transcription_(GO:1903506)	3456	123	80.74	+	1.52	1.45e-06	0.000335
stable	regulation_of_RNA_biosynthetic_process_(GO:2001141)	3465	123	80.95	+	1.52	1.99e-06	0.000416
stable	negative_regulation_of_biological_process_(GO:0048519)	5314	188	124.15	+	1.51	3.11e-10	9.75e-07
stable	regulation_of_macromolecule_biosynthetic_process_(GO:0010556)	3938	139	92	+	1.51	3.25e-07	0.000134
stable	positive_regulation_of_macromolecule_metabolic_process_(GO:0010604)	3542	125	82.75	+	1.51	1.83e-06	0.000387
stable	positive_regulation_of_cellular_metabolic_process_(GO:0031325)	3122	110	72.94	+	1.51	1.2e-05	0.00164
stable	regulation_of_signaling_(GO:0023051)	3381	119	78.99	+	1.51	4.05e-06	0.000705
stable	anatomical_structure_development_(GO:0048856)	5144	181	120.17	+	1.51	1.53e-09	2.4e-06
stable	cellular_response_to_chemical_stimulus_(GO:0070887)	2616	92	61.11	+	1.51	7.93e-05	0.00719
stable	regulation_of_cellular_biosynthetic_process_(GO:0031326)	4102	144	95.83	+	1.5	2.62e-07	0.000117
stable	animal_organ_development_(GO:0048513)	3254	114	76.02	+	1.5	9.44e-06	0.00132
stable	regulation_of_cell_communication_(GO:0010646)	3369	118	78.71	+	1.5	6.98e-06	0.00105
stable	regulation_of_biosynthetic_process_(GO:0009889)	4163	145	97.26	+	1.49	4.11e-07	0.00015
stable	regulation_of_localization_(GO:0032879)	2104	73	49.15	+	1.49	0.000811	0.0461
stable	regulation_of_RNA_metabolic_process_(GO:0051252)	3752	130	87.65	+	1.48	3.06e-06	0.000578
stable	regulation_of_catalytic_activity_(GO:0050790)	2373	82	55.44	+	1.48	0.000402	0.0265
stable	positive_regulation_of_metabolic_process_(GO:0009893)	3858	133	90.13	+	1.48	2.92e-06	0.000566
stable	regulation_of_signal_transduction_(GO:0009966)	2989	103	69.83	+	1.48	6.43e-05	0.00604
stable	regulation_of_protein_metabolic_process_(GO:0051246)	2587	89	60.44	+	1.47	0.000229	0.0174
stable	cell_differentiation_(GO:0030154)	3519	121	82.21	+	1.47	1.02e-05	0.00142
stable	developmental_process_(GO:0032502)	5677	195	132.63	+	1.47	1.4e-09	2.43e-06
stable	regulation_of_cellular_component_organization_(GO:0051128)	2364	81	55.23	+	1.47	0.000526	0.0319
stable	regulation_of_molecular_function_(GO:0065009)	3094	106	72.28	+	1.47	6.22e-05	0.00588
stable	cellular_developmental_process_(GO:0048869)	3542	121	82.75	+	1.46	1.42e-05	0.00192
stable	regulation_of_nucleobase-containing_compound_metabolic_process_(GO:0019219)	4067	138	95.01	+	1.45	3.51e-06	0.000632
stable	positive_regulation_of_cellular_process_(GO:0048522)	5670	191	132.46	+	1.44	1.25e-08	9.77e-06
stable	regulation_of_biological_quality_(GO:0065008)	3677	123	85.9	+	1.43	3.22e-05	0.00351
stable	positive_regulation_of_biological_process_(GO:0048518)	6304	208	147.27	+	1.41	1.04e-08	9.56e-06
stable	regulation_of_gene_expression_(GO:0010468)	4855	160	113.42	+	1.41	2.2e-06	0.000454
stable	regulation_of_cellular_metabolic_process_(GO:0031323)	5647	182	131.93	+	1.38	1.12e-06	0.000279
stable	regulation_of_nitrogen_compound_metabolic_process_(GO:0051171)	5709	183	133.37	+	1.37	1.25e-06	0.000302
stable	regulation_of_primary_metabolic_process_(GO:0080090)	5872	187	137.18	+	1.36	1.51e-06	0.000343
stable	regulation_of_macromolecule_metabolic_process_(GO:0060255)	6214	194	145.17	+	1.34	2.92e-06	0.000573
stable	multicellular_organismal_process_(GO:0032501)	6581	205	153.75	+	1.33	1.53e-06	0.000342
stable	response_to_chemical_(GO:0042221)	4060	126	94.85	+	1.33	0.000634	0.0372
stable	regulation_of_response_to_stimulus_(GO:0048583)	4034	125	94.24	+	1.33	0.000754	0.0432
stable	regulation_of_metabolic_process_(GO:0019222)	6754	209	157.79	+	1.32	1.79e-06	0.000385
stable	cellular_component_organization_(GO:0016043)	5523	170	129.03	+	1.32	4.91e-05	0.00494
stable	cellular_component_organization_or_biogenesis_(GO:0071840)	5727	176	133.79	+	1.32	3.77e-05	0.00408
stable	regulation_of_cellular_process_(GO:0050794)	11187	309	261.35	+	1.18	1.56e-05	0.00203
stable	regulation_of_biological_process_(GO:0050789)	11806	323	275.81	+	1.17	1.66e-05	0.00212
stable	biological_regulation_(GO:0065007)	12544	342	293.05	+	1.17	5.16e-06	0.000825
stable	cellular_process_(GO:0009987)	15044	393	351.46	+	1.12	1.42e-05	0.00191
stable	biological_process_(GO:0008150)	17864	442	417.34	+	1.06	0.000612	0.0362
stable	Unclassified_(UNCLASSIFIED)	2725	39	63.66	-	0.61	0.000612	0.0364
stable	detection_of_stimulus_involved_in_sensory_perception_(GO:0050906)	560	2	13.08	-	0.15	0.000453	0.0288
stable	detection_of_chemical_stimulus_(GO:0009593)	526	1	12.29	-	0.08	0.000148	0.0121
stable	detection_of_chemical_stimulus_involved_in_sensory_perception_of_smell_(GO:0050911)	443	0	10.35	-	_<_0.01	6.67e-05	0.00622
stable	detection_of_chemical_stimulus_involved_in_sensory_perception_(GO:0050907)	489	0	11.42	-	_<_0.01	1.99e-05	0.00243
