# Supplementary material for: Stage-specific dynamic reorganization of genome topology shapes transcriptional neighborhoods in developing human retinal organoids
Source: Cell Rep. Author manuscript; Available in PMC 2024 Jan 16. (PMC10790351; doi:10.1016/j.celrep.2023.113543)
Supplement: 6 [file NIHMS1954792-supplement-6.xlsx]

## Sheet: Sheet 1
external_gene_name
